# Supplementary material for: Retrospective study on structural neuroimaging in first-episode psychosis
Source: PeerJ. 2016 May 26;4:e2069. doi: 10.7717/peerj.2069 (PMC4888294; doi:10.7717/peerj.2069)
Supplement: Data S1 [file peerj-04-2069-s001.xls]

## Sheet: Folha1
Patient ID	Age	Civil Status	Sex	Occupation/Profession	Living with	Cannabis Use	In-stay	DUP (days)	OPCRIT+ Diagnosis	Medication	Neuroimaging	Neuroimaging findings	Specific neuroimaging findings
13004030	25	Single	male	unemployed	Mother/sisters	No	No	365	Psychotic disorder NOS	Paliperidone oral 3mg	CT	No	None
13012030	21	Single	male	student	Mother/father	Yes	Yes	30	Psychotic disorder NOS	Risperidone oral 4mg	CT+MRI	Yes	Asymmetric lateral ventricules
11007010	41	Single	male	unemployed	Alone	No	No	1095	Psychotic disorder NOS	Risperidone oral 1mg	CT	No	None
13013427	28	Single	female	employed	Mother/father	Yes	No	120	Psychotic disorder NOS	Olanzapine oral 20mg	CT	Yes	Brain atrophy
11007236	24	Single	female	unemployed	Mother/father	Yes	Yes	365	Psychotic disorder NOS	Risperidone oral 8mg	CT	No	None
369051	23	Single	male	unemployed	Mother/father	Yes	No	365	Schizophrenia	Olanzapine oral 10mg	CT	No	None
355676	27	Married	female	employed	Husband	Yes	Yes	90	Psychotic disorder NOS	Olanzapine oral 20mg	CT	No	None
70905	34	Married	male	employed	Wife/son	No	No	730	Schizophrenia	Risperidone oral 4mg	CT	Yes	Brain atrophy
3002318	32	Single	male	unemployed	Mother/father	No	Yes	2190	Schizophrenia	Olanzapine oral 5mg	CT	No	None
13019532	37	Married	male	employed	Wife/son	Yes	Yes	270	Cannabis-induced psychotic disorder	Haloperidol oral 10mg	CT	Yes	Plagiocephaly
13021280	35	Single	female	unemployed	Friends	Yes	Yes	60	Psychotic disorder NOS	Risperidone oral 6mg	CT	No	None
13020941	24	Married	female	unemployed	Husband	No	Yes	150	Psychotic disorder NOS	Aripiprazole oral 20mg	CT	No	None
112974	29	Single	female	student	Mother/father	Yes	Yes	1460	Schizophrenia	Paliperidone palmitate long-acting injectable 75mg	CT	Yes	Brain atrophy
256577	24	Single	female	student	Mother/father	Yes	Yes	1	Cannabis-induced psychotic disorder	Haloperidol oral 10mg	CT	No	None
3000051	23	Single	male	unemployed	Mother	Yes	Yes	630	Schizophrenia	Paliperidone oral 150mg	CT+MRI	Yes	Brain atrophy
5008126	18	Single	male	unemployed	Mother/sisters	Yes	Yes	60	Cannabis-induced psychotic disorder	Aripiprazole oral 15mg	CT	No	None
3013330	48	Single	male	unemployed	Mother/sisters	No	Yes	3650	Schizophrenia	Olanzapine oral 20mg	CT	No	None
81850	20	Single	male	student	Mother/father	Yes	No	365	Cannabis-induced psychotic disorder	Risperidone oral 1mg	CT	Yes	Arachnoid cyst
13029148	21	Single	male	unemployed	Mother/father	Yes	No	180	Cannabis-induced psychotic disorder	Paliperidone oral 3mg	CT	Yes	Asymmetric lateral ventricules
55308	35	Divorced	male	unemployed	Mother/father	No	Yes	630	Schizophrenia	Paliperidone long-acting injectable 100mg	CT	No	None
13033214	42	Single	male	unemployed	Mother	No	Yes	90	Psychotic disorder NOS	Risperidone long-acting injectable 25mg	CT	No	None
13004758	38	Divorced	female	employed	Son	No	Yes	180	Psychotic disorder NOS	Risperidone oral 6mg	CT	No	None
110821	45	Married	female	employed	Husband	No	Yes	180	Delusional disorder	Risperidone oral 4mg	CT	Yes	Falx cerebri calcification
29641	20	Single	female	student	Mother/father	No	Yes	547	Psychotic disorder NOS	Olanzapine oral 2,5mg	CT	Yes	Arachnoid cyst
291920	22	Single	male	student	Sister	Yes	Yes	5	Cannabis-induced psychotic disorder	Risperidone oral 6mg	CT	Yes	Arachnoid cyst
10003902	43	Divorced	female	employed	Alone	No	No	365	Delusional disorder	Risperidone oral 2mg	MRI	Yes	Dilated lateral ventricles
7000437	39	Married	female	unemployed	Mother/father	No	No	365	Schizophrenia	Olanzapine oral 10mg	CT	No	None
2009306	21	Single	male	unemployed	Mother/father	Yes	No	120	Schizophrenia	Paliperidone oral 9mg	CT	No	None
48683	26	Divorced	male	unemployed	Mother/father	Yes	No	1500	Cannabis-induced psychotic disorder	Quetiapina fumarate extended-released oral 300	CT	No	None
4006238	19	Single	male	student	Mother/father	No	Yes	365	Psychotic disorder NOS	Paliperidone palmitate long-acting injectable IM 75mg	CT	No	None
105957	25	Single	male	unemployed	Father	Yes	Yes	240	Schizophrenia	Paliperidone palmitate long-acting injectable 150mgIM	CT	No	None
1017286	38	Divorced	female	employed	Daughter	No	Yes	365	Psychotic disorder NOS	Aripiprazole oral 10mg	CT	No	None
N
maleasculino
femaleemaleinino											54.8%
Idade
DUP (dias)
Diagnósticos
	0.3125
	40.63
	21.88
	6.25
Civil Status
	0.656
	0.156
	0.188
Emaleploymaleent
	0.219
	0.531
	0.25
Living alone
	0.0625
Canabis
	56.25
In-stay
	65.63
